# Supplementary material for: Interaction network of African swine fever virus structural protein p30 with host proteins
Source: Front Microbiol. 2022 Aug 15;13:971888. doi: 10.3389/fmicb.2022.971888 (PMC9451658; doi:10.3389/fmicb.2022.971888)
Supplement: Supplementary file 1 [file Table_1.XLSX]

## Sheet: PPI-string_interactions_short
Table S1. Interactions of proteins used for constructing the p30-host protein interaction network.
Name	Combined_score
ACTR2 (interacts with) WASF1	0.846
ACTR2 (interacts with) ARPC1A	0.994
ACTR2 (interacts with) ARPC1B	0.998
ACTR2 (interacts with) CAPG	0.447
ACTR2 (interacts with) ENSSSCP00000021048	0.984
ACTR2 (interacts with) ACTR3B	0.993
ACTR2 (interacts with) WASL	0.998
ACTR2 (interacts with) ACTR3	0.998
ACTR2 (interacts with) ARPC5	0.998
ACTR2 (interacts with) ARPC3	0.999
ACTR2 (interacts with) ARPC2	0.999
ACTR2 (interacts with) ARPC4	0.999
ACTR3 (interacts with) WASF1	0.909
ACTR3 (interacts with) ARPC1A	0.973
ACTR3 (interacts with) ARPC1B	0.996
ACTR3 (interacts with) CAPG	0.41
ACTR3 (interacts with) ARPC3	0.982
ACTR3 (interacts with) ARPC4	0.956
ACTR3 (interacts with) ARPC5	0.984
ACTR3 (interacts with) ACTR3B	0.8
ACTR3 (interacts with) ARPC2	0.985
ACTR3 (interacts with) WASL	0.997
ACTR3B (interacts with) WASF1	0.782
ACTR3B (interacts with) ARPC1A	0.936
ACTR3B (interacts with) ARPC1B	0.967
ACTR3B (interacts with) CAPG	0.41
ACTR3B (interacts with) ARPC3	0.958
ACTR3B (interacts with) ARPC4	0.956
ACTR3B (interacts with) ARPC5	0.951
ACTR3B (interacts with) ARPC2	0.964
ACTR3B (interacts with) WASL	0.991
ARPC1A (interacts with) WASF1	0.935
ARPC1A (interacts with) ARPC1B	0.919
ARPC1A (interacts with) ENSSSCP00000021048	0.936
ARPC1A (interacts with) WASL	0.987
ARPC1A (interacts with) ARPC5	0.997
ARPC1A (interacts with) ARPC4	0.998
ARPC1A (interacts with) ARPC2	0.998
ARPC1A (interacts with) ARPC3	0.999
ARPC1B (interacts with) WASF1	0.954
ARPC1B (interacts with) CAPG	0.676
ARPC1B (interacts with) ENSSSCP00000021048	0.967
ARPC1B (interacts with) WASL	0.987
ARPC1B (interacts with) ARPC4	0.999
ARPC1B (interacts with) ARPC2	0.999
ARPC1B (interacts with) ARPC3	0.999
ARPC1B (interacts with) ARPC5	0.999
ARPC2 (interacts with) WASF1	0.962
ARPC2 (interacts with) ARPC3	0.999
ARPC2 (interacts with) ARPC4	0.999
ARPC2 (interacts with) ARPC5	0.999
ARPC2 (interacts with) ENSSSCP00000021048	0.964
ARPC2 (interacts with) WASL	0.998
ARPC3 (interacts with) WASF1	0.973
ARPC3 (interacts with) ENSSSCP00000021048	0.958
ARPC3 (interacts with) WASL	0.994
ARPC3 (interacts with) ARPC4	0.999
ARPC3 (interacts with) ARPC5	0.999
ARPC4 (interacts with) WASF1	0.933
ARPC4 (interacts with) ENSSSCP00000021048	0.956
ARPC4 (interacts with) WASL	0.995
ARPC4 (interacts with) ARPC5	0.999
ARPC5 (interacts with) WASF1	0.966
ARPC5 (interacts with) ENSSSCP00000021048	0.951
ARPC5 (interacts with) WASL	0.981
CAPG (interacts with) ENSSSCP00000021048	0.41
CAPG (interacts with) WASL	0.463
DAB2 (interacts with) MYO6	0.958
DAB2 (interacts with) ENSSSCP00000030589	0.939
DTX3L (interacts with) ISG15	0.619
DTX3L (interacts with) MX1	0.62
DTX3L (interacts with) PARP9	0.983
ENSSSCP00000013827 (interacts with) RPS26	0.998
ENSSSCP00000013827 (interacts with) RPS18	0.999
ENSSSCP00000013827 (interacts with) RPS10	0.999
ENSSSCP00000013827 (interacts with) RPS21	0.998
ENSSSCP00000013827 (interacts with) RPS11	0.998
ENSSSCP00000013827 (interacts with) RPS8	0.999
ENSSSCP00000013827 (interacts with) RPS12	0.999
ENSSSCP00000013827 (interacts with) RPS29	0.999
ENSSSCP00000013827 (interacts with) RPS20	0.999
ENSSSCP00000013827 (interacts with) RPS3A	0.997
ENSSSCP00000013827 (interacts with) RPS4	0.998
ENSSSCP00000013827 (interacts with) ISG15	0.638
ENSSSCP00000013827 (interacts with) RPSA	0.982
ENSSSCP00000013827 (interacts with) ENSSSCP00000019914	0.989
ENSSSCP00000013827 (interacts with) LOC100523526	0.99
ENSSSCP00000013827 (interacts with) RPS19	0.993
ENSSSCP00000013827 (interacts with) RPL7A	0.997
ENSSSCP00000013827 (interacts with) RPS27A	0.998
ENSSSCP00000013827 (interacts with) RPS2	0.998
ENSSSCP00000013827 (interacts with) ENSSSCP00000027401	0.998
ENSSSCP00000013827 (interacts with) RPS13	0.998
ENSSSCP00000013827 (interacts with) ENSSSCP00000020253	0.998
ENSSSCP00000013827 (interacts with) ENSSSCP00000020869	0.998
ENSSSCP00000013827 (interacts with) RPS15	0.999
ENSSSCP00000013827 (interacts with) GNB2L1	0.999
ENSSSCP00000013827 (interacts with) RPS23	0.999
ENSSSCP00000013827 (interacts with) RPS25	0.999
ENSSSCP00000013827 (interacts with) RPS28	0.999
ENSSSCP00000013827 (interacts with) RPL8	0.999
ENSSSCP00000013827 (interacts with) RPS3	0.999
ENSSSCP00000019914 (interacts with) RPS26	0.833
ENSSSCP00000019914 (interacts with) RPS18	0.982
ENSSSCP00000019914 (interacts with) RPS10	0.988
ENSSSCP00000019914 (interacts with) RPS21	0.91
ENSSSCP00000019914 (interacts with) RPS11	0.992
ENSSSCP00000019914 (interacts with) RPS8	0.993
ENSSSCP00000019914 (interacts with) RPS12	0.984
ENSSSCP00000019914 (interacts with) RPS29	0.975
ENSSSCP00000019914 (interacts with) RPS20	0.961
ENSSSCP00000019914 (interacts with) RPS3A	0.965
ENSSSCP00000019914 (interacts with) RPS4	0.977
ENSSSCP00000019914 (interacts with) RPS28	0.99
ENSSSCP00000019914 (interacts with) RPS23	0.905
ENSSSCP00000019914 (interacts with) RPS3	0.982
ENSSSCP00000019914 (interacts with) RPS25	0.993
ENSSSCP00000019914 (interacts with) ISG15	0.461
ENSSSCP00000019914 (interacts with) ENSSSCP00000020869	0.91
ENSSSCP00000019914 (interacts with) RPSA	0.937
ENSSSCP00000019914 (interacts with) ENSSSCP00000020253	0.95
ENSSSCP00000019914 (interacts with) LOC100523526	0.96
ENSSSCP00000019914 (interacts with) ENSSSCP00000027401	0.961
ENSSSCP00000019914 (interacts with) GNB2L1	0.962
ENSSSCP00000019914 (interacts with) RPL7A	0.972
ENSSSCP00000019914 (interacts with) RPS2	0.979
ENSSSCP00000019914 (interacts with) RPL8	0.979
ENSSSCP00000019914 (interacts with) RPS19	0.984
ENSSSCP00000019914 (interacts with) RPS27A	0.987
ENSSSCP00000019914 (interacts with) RPS15	0.992
ENSSSCP00000020253 (interacts with) PFDN5	0.416
ENSSSCP00000020253 (interacts with) RPS26	0.996
ENSSSCP00000020253 (interacts with) RPS18	0.999
ENSSSCP00000020253 (interacts with) RPS10	0.999
ENSSSCP00000020253 (interacts with) RPS21	0.997
ENSSSCP00000020253 (interacts with) RPS11	0.998
ENSSSCP00000020253 (interacts with) RPS8	0.999
ENSSSCP00000020253 (interacts with) RPS12	0.999
ENSSSCP00000020253 (interacts with) RPS29	0.999
ENSSSCP00000020253 (interacts with) RPS20	0.999
ENSSSCP00000020253 (interacts with) RPS3A	0.998
ENSSSCP00000020253 (interacts with) RPS4	0.997
ENSSSCP00000020253 (interacts with) RPS13	0.988
ENSSSCP00000020253 (interacts with) RPS28	0.999
ENSSSCP00000020253 (interacts with) RPS23	0.999
ENSSSCP00000020253 (interacts with) RPS3A	0.999
ENSSSCP00000020253 (interacts with) RPS25	0.998
ENSSSCP00000020253 (interacts with) ISG15	0.47
ENSSSCP00000020253 (interacts with) LOC100523526	0.931
ENSSSCP00000020253 (interacts with) RPS19	0.952
ENSSSCP00000020253 (interacts with) RPSA	0.982
ENSSSCP00000020253 (interacts with) RPL7A	0.989
ENSSSCP00000020253 (interacts with) RPL8	0.99
ENSSSCP00000020253 (interacts with) GNB2L1	0.995
ENSSSCP00000020253 (interacts with) RPS2	0.995
ENSSSCP00000020253 (interacts with) ENSSSCP00000020869	0.997
ENSSSCP00000020253 (interacts with) RPS27A	0.998
ENSSSCP00000020253 (interacts with) RPS15	0.999
ENSSSCP00000020253 (interacts with) ENSSSCP00000027401	0.999
ENSSSCP00000020869 (interacts with) RPS26	0.996
ENSSSCP00000020869 (interacts with) RPS18	0.998
ENSSSCP00000020869 (interacts with) RPS10	0.992
ENSSSCP00000020869 (interacts with) RPS21	0.979
ENSSSCP00000020869 (interacts with) RPS11	0.995
ENSSSCP00000020869 (interacts with) RPS8	0.993
ENSSSCP00000020869 (interacts with) RPS12	0.996
ENSSSCP00000020869 (interacts with) RPS29	0.999
ENSSSCP00000020869 (interacts with) RPS20	0.998
ENSSSCP00000020869 (interacts with) RPS3A	0.973
ENSSSCP00000020869 (interacts with) RPS4	0.985
ENSSSCP00000020869 (interacts with) RPS13	0.991
ENSSSCP00000020869 (interacts with) RPS28	0.999
ENSSSCP00000020869 (interacts with) RPS23	0.997
ENSSSCP00000020869 (interacts with) RPS3	0.999
ENSSSCP00000020869 (interacts with) RPS25	0.995
ENSSSCP00000020869 (interacts with) RPL8	0.996
ENSSSCP00000020869 (interacts with) ISG15	0.426
ENSSSCP00000020869 (interacts with) LOC100523526	0.857
ENSSSCP00000020869 (interacts with) RPS19	0.943
ENSSSCP00000020869 (interacts with) RPSA	0.982
ENSSSCP00000020869 (interacts with) RPS2	0.983
ENSSSCP00000020869 (interacts with) RPL7A	0.991
ENSSSCP00000020869 (interacts with) RPS27A	0.992
ENSSSCP00000020869 (interacts with) GNB2L1	0.995
ENSSSCP00000020869 (interacts with) ENSSSCP00000027401	0.998
ENSSSCP00000020869 (interacts with) RPS15	0.999
ENSSSCP00000021048 (interacts with) WASF1	0.782
ENSSSCP00000021048 (interacts with) WASL	0.959
ENSSSCP00000027401 (interacts with) RPS26	0.997
ENSSSCP00000027401 (interacts with) RPS18	0.999
ENSSSCP00000027401 (interacts with) RPS10	0.999
ENSSSCP00000027401 (interacts with) RPS21	0.998
ENSSSCP00000027401 (interacts with) RPS11	0.999
ENSSSCP00000027401 (interacts with) RPS8	0.998
ENSSSCP00000027401 (interacts with) RPS12	0.998
ENSSSCP00000027401 (interacts with) RPS29	0.999
ENSSSCP00000027401 (interacts with) RPS20	0.998
ENSSSCP00000027401 (interacts with) RPS3A	0.995
ENSSSCP00000027401 (interacts with) RPS4	0.998
ENSSSCP00000027401 (interacts with) RPS13	0.99
ENSSSCP00000027401 (interacts with) RPS28	0.998
ENSSSCP00000027401 (interacts with) RPS23	0.999
ENSSSCP00000027401 (interacts with) RPS3	0.999
ENSSSCP00000027401 (interacts with) RPS25	0.997
ENSSSCP00000027401 (interacts with) RPL8	0.996
ENSSSCP00000027401 (interacts with) RPSA	0.974
ENSSSCP00000027401 (interacts with) GNB2L1	0.995
ENSSSCP00000027401 (interacts with) RPS15	0.999
ENSSSCP00000027401 (interacts with) RPS2	0.996
ENSSSCP00000027401 (interacts with) LOC100523526	0.939
ENSSSCP00000027401 (interacts with) RPS19	0.977
ENSSSCP00000027401 (interacts with) ISG15	0.462
ENSSSCP00000027401 (interacts with) RPL7A	0.993
ENSSSCP00000027401 (interacts with) RPS27A	0.996
GNB2L1 (interacts with) RPS26	0.994
GNB2L1 (interacts with) RPS18	0.996
GNB2L1 (interacts with) RPS10	0.999
GNB2L1 (interacts with) RPS21	0.995
GNB2L1 (interacts with) RPS11	0.998
GNB2L1 (interacts with) RPS8	0.998
GNB2L1 (interacts with) RPS12	0.999
GNB2L1 (interacts with) RPS29	0.999
GNB2L1 (interacts with) RPS20	0.997
GNB2L1 (interacts with) RPS3A	0.992
GNB2L1 (interacts with) RPS4	0.992
GNB2L1 (interacts with) RPS13	0.996
GNB2L1 (interacts with) RPS28	0.999
GNB2L1 (interacts with) RPS23	0.993
GNB2L1 (interacts with) RPS3	0.999
GNB2L1 (interacts with) RPS25	0.999
GNB2L1 (interacts with) RPL8	0.998
GNB2L1 (interacts with) RPSA	0.952
GNB2L1 (interacts with) ISG15	0.416
GNB2L1 (interacts with) LOC100523526	0.932
GNB2L1 (interacts with) RPS19	0.971
GNB2L1 (interacts with) RPS2	0.995
GNB2L1 (interacts with) RPS27A	0.997
GNB2L1 (interacts with) RPL7A	0.998
GNB2L1 (interacts with) RPS15	0.999
ISG15 (interacts with) RPS26	0.431
ISG15 (interacts with) RPS18	0.512
ISG15 (interacts with) RPS10	0.546
ISG15 (interacts with) RPS21	0.426
ISG15 (interacts with) RPS11	0.51
ISG15 (interacts with) RPS8	0.545
ISG15 (interacts with) RPS12	0.418
ISG15 (interacts with) RPS20	0.507
ISG15 (interacts with) RPS3A	0.486
ISG15 (interacts with) OAS1	0.96
ISG15 (interacts with) RPS4	0.487
ISG15 (interacts with) RPS13	0.461
ISG15 (interacts with) RPS28	0.527
ISG15 (interacts with) RPS23	0.453
ISG15 (interacts with) RPS3	0.62
ISG15 (interacts with) RPS25	0.588
ISG15 (interacts with) RPL8	0.521
ISG15 (interacts with) PARP9	0.644
ISG15 (interacts with) RPS15	0.545
ISG15 (interacts with) RPS2	0.497
ISG15 (interacts with) LOC100523526	0.453
ISG15 (interacts with) RPS19	0.52
ISG15 (interacts with) RPL7A	0.496
ISG15 (interacts with) RPS27A	0.836
ISG15 (interacts with) MX1	0.991
LOC100523526 (interacts with) RPS26	0.807
LOC100523526 (interacts with) RPS18	0.963
LOC100523526 (interacts with) RPS10	0.98
LOC100523526 (interacts with) RPS21	0.857
LOC100523526 (interacts with) RPS11	0.989
LOC100523526 (interacts with) RPS8	0.987
LOC100523526 (interacts with) RPS12	0.985
LOC100523526 (interacts with) RPS29	0.965
LOC100523526 (interacts with) RPS20	0.908
LOC100523526 (interacts with) RPS3A	0.922
LOC100523526 (interacts with) RPS4	0.944
LOC100523526 (interacts with) RPS13	0.905
LOC100523526 (interacts with) RPS28	0.982
LOC100523526 (interacts with) RPS3	0.975
LOC100523526 (interacts with) RPS25	0.985
LOC100523526 (interacts with) RPL8	0.977
LOC100523526 (interacts with) RPSA	0.933
LOC100523526 (interacts with) RPS15	0.99
LOC100523526 (interacts with) RPS2	0.967
LOC100523526 (interacts with) RPS19	0.961
LOC100523526 (interacts with) RPL7A	0.965
LOC100523526 (interacts with) RPS27A	0.97
MX1 (interacts with) OAS1	0.972
MX1 (interacts with) PARP9	0.715
MYO6 (interacts with) RPS27A	0.743
OAS1 (interacts with) PARP9	0.481
PFDN1 (interacts with) PFDN5	0.995
PFDN1 (interacts with) PFDN6	0.992
PFDN1 (interacts with) PFDN2	0.976
PFDN1 (interacts with) PFDN4	0.98
PFDN1 (interacts with) VBP1	0.985
PFDN2 (interacts with) PFDN5	0.992
PFDN2 (interacts with) PFDN6	0.993
PFDN2 (interacts with) PFDN4	0.981
PFDN2 (interacts with) VBP1	0.987
PFDN4 (interacts with) PFDN5	0.995
PFDN4 (interacts with) PFDN6	0.982
PFDN4 (interacts with) VBP1	0.986
PFDN5 (interacts with) RPS8	0.421
PFDN5 (interacts with) RPS20	0.428
PFDN5 (interacts with) RPS25	0.475
PFDN5 (interacts with) RPS27A	0.475
PFDN5 (interacts with) RPS3A	0.482
PFDN5 (interacts with) RPS10	0.571
PFDN5 (interacts with) VBP1	0.995
PFDN5 (interacts with) PFDN6	0.996
PFDN6 (interacts with) RPS18	0.544
PFDN6 (interacts with) VBP1	0.994
RPL7A (interacts with) RPS26	0.98
RPL7A (interacts with) RPS18	0.992
RPL7A (interacts with) RPS10	0.998
RPL7A (interacts with) RPS21	0.991
RPL7A (interacts with) RPS11	0.999
RPL7A (interacts with) RPS8	0.999
RPL7A (interacts with) RPS12	0.999
RPL7A (interacts with) RPS29	0.997
RPL7A (interacts with) RPS20	0.996
RPL7A (interacts with) RPS3A	0.992
RPL7A (interacts with) RPS4	0.994
RPL7A (interacts with) RPS13	0.994
RPL7A (interacts with) RPS28	0.998
RPL7A (interacts with) RPS23	0.993
RPL7A (interacts with) RPS3	0.999
RPL7A (interacts with) RPS25	0.999
RPL7A (interacts with) RPL8	0.999
RPL7A (interacts with) RPSA	0.931
RPL7A (interacts with) RPS15	0.998
RPL7A (interacts with) RPS2	0.993
RPL7A (interacts with) RPS19	0.976
RPL7A (interacts with) RPS27A	0.998
RPL8 (interacts with) RPS26	0.985
RPL8 (interacts with) RPS18	0.997
RPL8 (interacts with) RPS10	0.998
RPL8 (interacts with) RPS21	0.996
RPL8 (interacts with) RPS11	0.999
RPL8 (interacts with) RPS8	0.999
RPL8 (interacts with) RPS12	0.999
RPL8 (interacts with) RPS29	0.998
RPL8 (interacts with) RPS20	0.996
RPL8 (interacts with) RPS3A	0.993
RPL8 (interacts with) RPS4	0.996
RPL8 (interacts with) RPS13	0.996
RPL8 (interacts with) RPS28	0.999
RPL8 (interacts with) RPS23	0.996
RPL8 (interacts with) RPS3	0.999
RPL8 (interacts with) RPS25	0.999
RPL8 (interacts with) RPSA	0.938
RPL8 (interacts with) RPS19	0.972
RPL8 (interacts with) RPS2	0.996
RPL8 (interacts with) RPS27A	0.998
RPL8 (interacts with) RPS15	0.999
RPS10 (interacts with) RPS26	0.986
RPS10 (interacts with) RPS18	0.999
RPS10 (interacts with) RPSA	0.941
RPS10 (interacts with) RPS21	0.992
RPS10 (interacts with) RPS13	0.994
RPS10 (interacts with) RPS19	0.995
RPS10 (interacts with) RPS23	0.996
RPS10 (interacts with) RPS2	0.998
RPS10 (interacts with) RPS20	0.998
RPS10 (interacts with) RPS25	0.999
RPS10 (interacts with) RPS27A	0.999
RPS10 (interacts with) RPS3	0.999
RPS10 (interacts with) RPS3A	0.999
RPS10 (interacts with) RPS15	0.999
RPS10 (interacts with) RPS4	0.999
RPS10 (interacts with) RPS11	0.999
RPS10 (interacts with) RPS12	0.999
RPS10 (interacts with) RPS28	0.999
RPS10 (interacts with) RPS29	0.999
RPS10 (interacts with) RPS8	0.999
RPS11 (interacts with) RPS26	0.99
RPS11 (interacts with) RPS18	0.999
RPS11 (interacts with) RPS21	0.995
RPS11 (interacts with) RPSA	0.969
RPS11 (interacts with) RPS23	0.994
RPS11 (interacts with) RPS19	0.996
RPS11 (interacts with) RPS13	0.996
RPS11 (interacts with) RPS20	0.997
RPS11 (interacts with) RPS3A	0.998
RPS11 (interacts with) RPS25	0.999
RPS11 (interacts with) RPS27A	0.999
RPS11 (interacts with) RPS3	0.999
RPS11 (interacts with) RPS2	0.999
RPS11 (interacts with) RPS15	0.999
RPS11 (interacts with) RPS4	0.999
RPS11 (interacts with) RPS12	0.999
RPS11 (interacts with) RPS29	0.999
RPS11 (interacts with) RPS8	0.999
RPS11 (interacts with) RPS28	0.999
RPS12 (interacts with) RPS26	0.993
RPS12 (interacts with) RPS18	0.999
RPS12 (interacts with) RPS21	0.996
RPS12 (interacts with) RPS8	0.999
RPS12 (interacts with) RPSA	0.955
RPS12 (interacts with) RPS19	0.99
RPS12 (interacts with) RPS13	0.996
RPS12 (interacts with) RPS20	0.998
RPS12 (interacts with) RPS2	0.998
RPS12 (interacts with) RPS3A	0.998
RPS12 (interacts with) RPS3	0.999
RPS12 (interacts with) RPS27A	0.999
RPS12 (interacts with) RPS25	0.999
RPS12 (interacts with) RPS4	0.999
RPS12 (interacts with) RPS15	0.999
RPS12 (interacts with) RPS29	0.999
RPS12 (interacts with) RPS28	0.999
RPS12 (interacts with) RPS23	0.999
RPS13 (interacts with) RPS26	0.983
RPS13 (interacts with) RPS18	0.996
RPS13 (interacts with) RPS21	0.991
RPS13 (interacts with) RPS8	0.996
RPS13 (interacts with) RPS29	0.998
RPS13 (interacts with) RPS20	0.996
RPS13 (interacts with) RPS3A	0.982
RPS13 (interacts with) RPS4	0.988
RPS13 (interacts with) RPSA	0.929
RPS13 (interacts with) RPS19	0.962
RPS13 (interacts with) RPS2	0.989
RPS13 (interacts with) RPS23	0.99
RPS13 (interacts with) RPS27A	0.993
RPS13 (interacts with) RPS25	0.996
RPS13 (interacts with) RPS28	0.997
RPS13 (interacts with) RPS15	0.998
RPS13 (interacts with) RPS3	0.998
RPS15 (interacts with) RPS26	0.998
RPS15 (interacts with) RPS18	0.999
RPS15 (interacts with) RPS21	0.999
RPS15 (interacts with) RPS8	0.999
RPS15 (interacts with) RPS29	0.999
RPS15 (interacts with) RPS20	0.999
RPS15 (interacts with) RPS3A	0.999
RPS15 (interacts with) RPS4	0.999
RPS15 (interacts with) RPS28	0.999
RPS15 (interacts with) RPS23	0.999
RPS15 (interacts with) RPS3	0.999
RPS15 (interacts with) RPS25	0.999
RPS15 (interacts with) RPSA	0.991
RPS15 (interacts with) RPS19	0.994
RPS15 (interacts with) RPS2	0.999
RPS15 (interacts with) RPS27A	0.999
RPS18 (interacts with) RPS26	0.996
RPS18 (interacts with) RPS19	0.981
RPS18 (interacts with) RPSA	0.981
RPS18 (interacts with) RPS3A	0.997
RPS18 (interacts with) RPS2	0.997
RPS18 (interacts with) RPS4	0.998
RPS18 (interacts with) RPS21	0.998
RPS18 (interacts with) RPS27A	0.998
RPS18 (interacts with) RPS28	0.999
RPS18 (interacts with) RPS8	0.999
RPS18 (interacts with) RPS29	0.999
RPS18 (interacts with) RPS23	0.999
RPS18 (interacts with) RPS20	0.999
RPS18 (interacts with) RPS3	0.999
RPS18 (interacts with) RPS25	0.999
RPS19 (interacts with) RPS26	0.902
RPS19 (interacts with) RPS21	0.943
RPS19 (interacts with) RPS8	0.996
RPS19 (interacts with) RPS29	0.986
RPS19 (interacts with) RPS20	0.942
RPS19 (interacts with) RPS3A	0.964
RPS19 (interacts with) RPS4	0.981
RPS19 (interacts with) RPS28	0.991
RPS19 (interacts with) RPS23	0.931
RPS19 (interacts with) RPS3	0.984
RPS19 (interacts with) RPS25	0.993
RPS19 (interacts with) RPSA	0.932
RPS19 (interacts with) RPS2	0.974
RPS19 (interacts with) RPS27A	0.987
RPS2 (interacts with) RPS26	0.974
RPS2 (interacts with) RPS21	0.983
RPS2 (interacts with) RPS8	0.999
RPS2 (interacts with) RPS29	0.995
RPS2 (interacts with) RPS20	0.99
RPS2 (interacts with) RPS3A	0.997
RPS2 (interacts with) RPS4	0.998
RPS2 (interacts with) RPS28	0.998
RPS2 (interacts with) RPS23	0.988
RPS2 (interacts with) RPS3	0.997
RPS2 (interacts with) RPS25	0.999
RPS2 (interacts with) RPSA	0.945
RPS2 (interacts with) RPS27A	0.998
RPS20 (interacts with) RPS26	0.996
RPS20 (interacts with) RPS21	0.998
RPS20 (interacts with) RPS8	0.997
RPS20 (interacts with) RPS29	0.999
RPS20 (interacts with) RPSA	0.985
RPS20 (interacts with) RPS4	0.989
RPS20 (interacts with) RPS3A	0.99
RPS20 (interacts with) RPS27A	0.992
RPS20 (interacts with) RPS25	0.997
RPS20 (interacts with) RPS3	0.999
RPS20 (interacts with) RPS23	0.999
RPS20 (interacts with) RPS28	0.999
RPS21 (interacts with) RPS26	0.996
RPS21 (interacts with) RPS3A	0.973
RPS21 (interacts with) RPSA	0.982
RPS21 (interacts with) RPS4	0.985
RPS21 (interacts with) RPS27A	0.992
RPS21 (interacts with) RPS8	0.993
RPS21 (interacts with) RPS25	0.995
RPS21 (interacts with) RPS23	0.997
RPS21 (interacts with) RPS28	0.999
RPS21 (interacts with) RPS29	0.999
RPS21 (interacts with) RPS3	0.999
RPS23 (interacts with) RPS26	0.996
RPS23 (interacts with) RPS8	0.993
RPS23 (interacts with) RPS29	0.999
RPS23 (interacts with) RPS3A	0.978
RPS23 (interacts with) RPS4	0.991
RPS23 (interacts with) RPS28	0.999
RPS23 (interacts with) RPSA	0.985
RPS23 (interacts with) RPS27A	0.985
RPS23 (interacts with) RPS25	0.994
RPS23 (interacts with) RPS3	0.999
RPS25 (interacts with) RPS26	0.987
RPS25 (interacts with) RPS8	0.999
RPS25 (interacts with) RPS29	0.999
RPS25 (interacts with) RPS3A	0.999
RPS25 (interacts with) RPS4	0.999
RPS25 (interacts with) RPS28	0.999
RPS25 (interacts with) RPS3	0.999
RPS25 (interacts with) RPSA	0.964
RPS25 (interacts with) RPS27A	0.999
RPS26 (interacts with) RPS3A	0.953
RPS26 (interacts with) RPSA	0.968
RPS26 (interacts with) RPS4	0.981
RPS26 (interacts with) RPS27A	0.986
RPS26 (interacts with) RPS8	0.986
RPS26 (interacts with) RPS29	0.998
RPS26 (interacts with) RPS3	0.999
RPS26 (interacts with) RPS28	0.999
RPS27A (interacts with) RPS8	0.999
RPS27A (interacts with) RPS29	0.998
RPS27A (interacts with) RPS3A	0.997
RPS27A (interacts with) RPS4	0.998
RPS27A (interacts with) RPS28	0.999
RPS27A (interacts with) RPS3	0.998
RPS27A (interacts with) RPSA	0.935
RPS28 (interacts with) RPS8	0.999
RPS28 (interacts with) RPS29	0.999
RPS28 (interacts with) RPS3A	0.998
RPS28 (interacts with) RPS4	0.999
RPS28 (interacts with) RPSA	0.986
RPS28 (interacts with) RPS3	0.999
RPS29 (interacts with) RPS8	0.999
RPS29 (interacts with) RPSA	0.986
RPS29 (interacts with) RPS4	0.995
RPS29 (interacts with) RPS3A	0.997
RPS29 (interacts with) RPS3	0.999
RPS3 (interacts with) RPS8	0.999
RPS3 (interacts with) RPS3A	0.996
RPS3 (interacts with) RPS4	0.996
RPS3 (interacts with) RPSA	0.997
RPS3A (interacts with) RPS8	0.999
RPS3A (interacts with) RPSA	0.952
RPS3A (interacts with) RPS4	0.998
RPS4 (interacts with) RPS8	0.999
RPS4 (interacts with) RPSA	0.939
RPS8 (interacts with) RPSA	0.962
WASF1 (interacts with) WASL	0.968
