# Supplementary material for: Interaction network of African swine fever virus structural protein p30 with host proteins
Source: Front Microbiol. 2022 Aug 15;13:971888. doi: 10.3389/fmicb.2022.971888 (PMC9451658; doi:10.3389/fmicb.2022.971888)
Supplement: Supplementary file 2 [file Table_2.XLSX]

## Sheet: Host proteins
Table S2. GO and KEGG enrichment analysis
Host proteins using for GO and KEGG analysis
DAB2
PARP9
OAS1
RPSA
CAPG
ARPC5
VBP1

## Sheet: GO_cellular component 
GO_C Term ID	GO_C Term Desc	GO_C Term Level1	GO_C Term Level2	Term Candidate Gene Num	Total Candidate Gene Num	Term Gene Num	Total Gene Num	Rich Ratio	P value	Q value
GO:0005737	cytoplasm	cellular_component	cell part	6	7	4111	18976	0.0014595	0.000587779	0.0141648
GO:0043231	intracellular membrane-bounded organelle	cellular_component	organelle	3	7	595	18976	0.00504202	0.000976882	0.0141648
GO:0005885	Arp2/3 protein complex	cellular_component	organelle	1	7	10	18976	0.1	0.00368362	0.0267063
GO:0016272	prefoldin complex	cellular_component	protein-containing complex	1	7	8	18976	0.125	0.00294783	0.0267063
GO:0090734	site of DNA damage	cellular_component	organelle	1	7	14	18976	0.0714286	0.00515381	0.0298921
GO:0090543	Flemming body	cellular_component	cell part	1	7	17	18976	0.0588235	0.00625524	0.0302337
GO:0015935	small ribosomal subunit	cellular_component	organelle	1	7	20	18976	0.05	0.00735561	0.0304733
GO:0098556	cytoplasmic side of rough endoplasmic reticulum membrane	cellular_component	membrane	1	7	26	18976	0.0384615	0.00955323	0.0346305
GO:0005844	polysome	cellular_component	protein-containing complex	1	7	39	18976	0.025641	0.0143004	0.0377012
GO:0005905	clathrin-coated pit	cellular_component	membrane part	1	7	32	18976	0.03125	0.0117467	0.0377012
GO:0030136	clathrin-coated vesicle	cellular_component	organelle	1	7	38	18976	0.0263158	0.013936	0.0377012
GO:0022627	cytosolic small ribosomal subunit	cellular_component	organelle	1	7	50	18976	0.02	0.0183021	0.04423
GO:0072686	mitotic spindle	cellular_component	cell part	1	7	60	18976	0.0166667	0.0219278	0.0489159
GO:0005654	nucleoplasm	cellular_component	membrane-enclosed lumen	3	7	1974	18976	0.00151976	0.0285257	0.059089
GO:0005814	centriole	cellular_component	organelle	1	7	108	18976	0.00925926	0.0391721	0.0757327
GO:0001650	fibrillar center	cellular_component	cell part	1	7	123	18976	0.00813008	0.0445072	0.0783436
GO:0030027	lamellipodium	cellular_component	cell part	1	7	127	18976	0.00787402	0.0459256	0.0783436
GO:0005840	ribosome	cellular_component	organelle	1	7	151	18976	0.00662252	0.0543981	0.0876414
GO:0005739	mitochondrion	cellular_component	organelle	2	7	1097	18976	0.00182315	0.0577464	0.0881392
GO:0015629	actin cytoskeleton	cellular_component	organelle	1	7	177	18976	0.00564972	0.0635038	0.0920805
GO:0005634	nucleus	cellular_component	organelle	4	7	4772	18976	0.000838223	0.0718897	0.0992762
GO:0005829	cytosol	cellular_component	cell part	3	7	3025	18976	0.000991736	0.0858032	0.113104
GO:0005856	cytoskeleton	cellular_component	organelle	1	7	308	18976	0.00324675	0.108248	0.136487
GO:0032991	protein-containing complex	cellular_component	protein-containing complex	1	7	442	18976	0.00226244	0.152109	0.183799
GO:0005730	nucleolus	cellular_component	membrane-enclosed lumen	1	7	665	18976	0.00150376	0.221006	0.256367
GO:0005783	endoplasmic reticulum	cellular_component	organelle	1	7	841	18976	0.00118906	0.271939	0.303316
GO:0005576	extracellular region	cellular_component	extracellular region	1	7	1137	18976	0.000879507	0.351171	0.377184
GO:0005886	plasma membrane	cellular_component	membrane	2	7	4213	18976	0.000474721	0.482932	0.500179
GO:0016020	membrane	cellular_component	membrane	1	7	6130	18976	0.000163132	0.93488	0.93488

## Sheet: GO_molecular function 
GO_F Term ID	GO_F Term Desc	GO_F Term Level1	GO_F Term Level2	Term Candidate Gene Num	Total Candidate Gene Num	Term Gene Num	Total Gene Num	Rich Ratio	P value	Q value
GO:0001730	2'-5'-oligoadenylate synthetase activity	molecular_function	catalytic activity	1	7	2	16693	0.5	0.000838524	0.0104142
GO:0005055	laminin receptor activity	molecular_function	binding	1	7	5	16693	0.2	0.00209518	0.0104142
GO:0035615	clathrin adaptor activity	molecular_function	binding	1	7	6	16693	0.166667	0.00251376	0.0104142
GO:0038024	cargo receptor activity	molecular_function	cargo receptor activity	1	7	5	16693	0.2	0.00209518	0.0104142
GO:0051015	actin filament binding	molecular_function	binding	2	7	180	16693	0.0111111	0.00234334	0.0104142
GO:0072570	ADP-D-ribose binding	molecular_function	binding	1	7	1	16693	1	0.000419337	0.0104142
GO:0097677	STAT family protein binding	molecular_function	binding	1	7	3	16693	0.333333	0.00125756	0.0104142
GO:0003950	NAD+ ADP-ribosyltransferase activity	molecular_function	catalytic activity	1	7	21	16693	0.047619	0.00877449	0.02423
GO:0004857	enzyme inhibitor activity	molecular_function	molecular function regulator	1	7	22	16693	0.0454545	0.00919067	0.02423
GO:0043236	laminin binding	molecular_function	binding	1	7	22	16693	0.0454545	0.00919067	0.02423
GO:0044389	ubiquitin-like protein ligase binding	molecular_function	binding	1	7	16	16693	0.0625	0.00669134	0.02423
GO:0001618	virus receptor activity	molecular_function	hijacked molecular function	1	7	28	16693	0.0357143	0.0116846	0.0282378
GO:0005200	structural constituent of cytoskeleton	molecular_function	structural molecule activity	1	7	56	16693	0.0178571	0.023252	0.0421443
GO:0015631	tubulin binding	molecular_function	binding	1	7	53	16693	0.0188679	0.0220182	0.0421443
GO:0016779	nucleotidyltransferase activity	molecular_function	catalytic activity	1	7	48	16693	0.0208333	0.0199589	0.0421443
GO:0046332	SMAD binding	molecular_function	binding	1	7	50	16693	0.02	0.0207831	0.0421443
GO:0003725	double-stranded RNA binding	molecular_function	binding	1	7	65	16693	0.0153846	0.0269454	0.0459656
GO:0008022	protein C-terminus binding	molecular_function	binding	1	7	130	16693	0.00769231	0.053266	0.0813008
GO:0042393	histone binding	molecular_function	binding	1	7	125	16693	0.008	0.0512633	0.0813008
GO:0044877	protein-containing complex binding	molecular_function	binding	1	7	150	16693	0.00666667	0.0612409	0.0887992
GO:0003714	transcription corepressor activity	molecular_function	transcription regulator activity	1	7	162	16693	0.00617284	0.0659981	0.0911402
GO:0019904	protein domain specific binding	molecular_function	binding	1	7	189	16693	0.00529101	0.0766263	0.101007
GO:0003735	structural constituent of ribosome	molecular_function	structural molecule activity	1	7	199	16693	0.00502513	0.0805363	0.101546
GO:0019899	enzyme binding	molecular_function	binding	1	7	283	16693	0.00353357	0.112824	0.136329
GO:0003723	RNA binding	molecular_function	binding	1	7	763	16693	0.00131062	0.279318	0.324009
GO:0016740	transferase activity	molecular_function	catalytic activity	1	7	872	16693	0.00114679	0.313142	0.349274
GO:0000166	nucleotide binding	molecular_function	binding	1	7	1051	16693	0.000951475	0.365738	0.39283
GO:0005524	ATP binding	molecular_function	binding	1	7	1328	16693	0.000753012	0.44032	0.456046
GO:0046872	metal ion binding	molecular_function	binding	1	7	1846	16693	0.000541712	0.559788	0.559788

## Sheet: GO_biological process
GO_P Term ID	GO_P Term Desc	GO_P Term Level1	GO_P Term Level2	Term Candidate Gene Num	Total Candidate Gene Num	Term Gene Num	Total Gene Num	Rich Ratio	P value	Q value
GO:0035026	leading edge cell differentiation	biological_process	developmental process	1	7	1	17725	1	0.000394922	0.0071086
GO:0060330	regulation of response to interferon-gamma	biological_process	regulation of biological process	1	7	1	17725	1	0.000394922	0.0071086
GO:2000370	positive regulation of clathrin-dependent endocytosis	biological_process	cellular process	1	7	1	17725	1	0.000394922	0.0071086
GO:0000461	endonucleolytic cleavage to generate mature 3'-end of SSU-rRNA from (SSU-rRNA, 5.8S rRNA, LSU-rRNA)	biological_process	metabolic process	1	7	4	17725	0.25	0.00157889	0.0127847
GO:0006407	rRNA export from nucleus	biological_process	localization	1	7	4	17725	0.25	0.00157889	0.0127847
GO:0007021	tubulin complex assembly	biological_process	cellular component organization or biogenesis	1	7	6	17725	0.166667	0.00236753	0.0127847
GO:0060335	positive regulation of interferon-gamma-mediated signaling pathway	biological_process	regulation of biological process	1	7	5	17725	0.2	0.00197328	0.0127847
GO:0060700	regulation of ribonuclease activity	biological_process	regulation of biological process	1	7	3	17725	0.333333	0.00118437	0.0127847
GO:2000096	positive regulation of Wnt signaling pathway, planar cell polarity pathway	biological_process	regulation of biological process	1	7	6	17725	0.166667	0.00236753	0.0127847
GO:2000643	positive regulation of early endosome to late endosome transport	biological_process	regulation of biological process	1	7	6	17725	0.166667	0.00236753	0.0127847
GO:0000447	endonucleolytic cleavage in ITS1 to separate SSU-rRNA from 5.8S rRNA and LSU-rRNA from tricistronic rRNA transcript (SSU-rRNA, 5.8S rRNA, LSU-rRNA)	biological_process	metabolic process	1	7	9	17725	0.111111	0.00354949	0.0152095
GO:0035563	positive regulation of chromatin binding	biological_process	biological regulation	1	7	10	17725	0.1	0.00394321	0.0152095
GO:0060391	positive regulation of SMAD protein signal transduction	biological_process	response to stimulus	1	7	10	17725	0.1	0.00394321	0.0152095
GO:2001034	positive regulation of double-strand break repair via nonhomologous end joining	biological_process	metabolic process	1	7	9	17725	0.111111	0.00354949	0.0152095
GO:0000028	ribosomal small subunit assembly	biological_process	cellular process	1	7	16	17725	0.0625	0.00630274	0.0170174
GO:0006164	purine nucleotide biosynthetic process	biological_process	metabolic process	1	7	16	17725	0.0625	0.00630274	0.0170174
GO:0034314	Arp2/3 complex-mediated actin nucleation	biological_process	regulation of biological process	1	7	15	17725	0.0666667	0.00590982	0.0170174
GO:0051016	barbed-end actin filament capping	biological_process	regulation of biological process	1	7	14	17725	0.0714286	0.00551676	0.0170174
GO:0060766	negative regulation of androgen receptor signaling pathway	biological_process	negative regulation of biological process	1	7	14	17725	0.0714286	0.00551676	0.0170174
GO:1903077	negative regulation of protein localization to plasma membrane	biological_process	regulation of biological process	1	7	12	17725	0.0833333	0.00473025	0.0170174
GO:0002230	positive regulation of defense response to virus by host	biological_process	regulation of biological process	1	7	20	17725	0.05	0.00787309	0.0184846
GO:0006471	protein ADP-ribosylation	biological_process	metabolic process	1	7	19	17725	0.0526316	0.0074807	0.0184846
GO:0045807	positive regulation of endocytosis	biological_process	regulation of biological process	1	7	20	17725	0.05	0.00787309	0.0184846
GO:1900182	positive regulation of protein localization to nucleus	biological_process	regulation of biological process	1	7	22	17725	0.0454545	0.00865747	0.0194793
GO:0030511	positive regulation of transforming growth factor beta receptor signaling pathway	biological_process	response to stimulus	1	7	23	17725	0.0434783	0.00904946	0.0195468
GO:0010608	posttranscriptional regulation of gene expression	biological_process	metabolic process	1	7	25	17725	0.04	0.00983304	0.0204225
GO:0030833	regulation of actin filament polymerization	biological_process	regulation of biological process	1	7	27	17725	0.037037	0.0106161	0.0212322
GO:0046718	viral entry into host cell	biological_process	multi-organism process	1	7	29	17725	0.0344828	0.0113986	0.021983
GO:0007017	microtubule-based process	biological_process	cellular process	1	7	33	17725	0.030303	0.0129621	0.0233317
GO:0045071	negative regulation of viral genome replication	biological_process	regulation of biological process	1	7	33	17725	0.030303	0.0129621	0.0233317
GO:0010718	positive regulation of epithelial to mesenchymal transition	biological_process	cellular process	1	7	39	17725	0.025641	0.0153032	0.0258242
GO:0043086	negative regulation of catalytic activity	biological_process	biological regulation	1	7	38	17725	0.0263158	0.0149134	0.0258242
GO:0010862	positive regulation of pathway-restricted SMAD protein phosphorylation	biological_process	response to stimulus	1	7	45	17725	0.0222222	0.0176397	0.028016
GO:0045893	positive regulation of transcription, DNA-templated	biological_process	metabolic process	2	7	533	17725	0.00375235	0.0171443	0.028016
GO:0042531	positive regulation of tyrosine phosphorylation of STAT protein	biological_process	metabolic process	1	7	47	17725	0.0212766	0.0184174	0.0284155
GO:0032091	negative regulation of protein binding	biological_process	biological regulation	1	7	60	17725	0.0166667	0.02346	0.03519
GO:0006302	double-strand break repair	biological_process	metabolic process	1	7	62	17725	0.016129	0.0242338	0.0353682
GO:0032436	positive regulation of proteasomal ubiquitin-dependent protein catabolic process	biological_process	cellular process	1	7	65	17725	0.0153846	0.0253935	0.0360855
GO:0006457	protein folding	biological_process	cellular process	1	7	92	17725	0.0108696	0.035778	0.0495387
GO:0002376	immune system process	biological_process	immune system process	1	7	101	17725	0.00990099	0.0392183	0.0529447
GO:0090090	negative regulation of canonical Wnt signaling pathway	biological_process	response to stimulus	1	7	104	17725	0.00961538	0.0403627	0.0531606
GO:0006898	receptor-mediated endocytosis	biological_process	localization	1	7	117	17725	0.00854701	0.0453085	0.0582537
GO:0001934	positive regulation of protein phosphorylation	biological_process	positive regulation of biological process	1	7	141	17725	0.0070922	0.0543816	0.0682932
GO:0051607	defense response to virus	biological_process	immune system process	1	7	149	17725	0.00671141	0.0573896	0.0704327
GO:0016477	cell migration	biological_process	localization	1	7	163	17725	0.00613497	0.0626337	0.0751605
GO:0010629	negative regulation of gene expression	biological_process	metabolic process	1	7	183	17725	0.00546448	0.070082	0.080946
GO:0030335	positive regulation of cell migration	biological_process	regulation of biological process	1	7	184	17725	0.00543478	0.070453	0.080946
GO:0045087	innate immune response	biological_process	immune system process	1	7	233	17725	0.00429185	0.088481	0.0995411
GO:0006412	translation	biological_process	metabolic process	1	7	261	17725	0.00383142	0.0986475	0.106539
GO:0006955	immune response	biological_process	immune system process	1	7	260	17725	0.00384615	0.0982861	0.106539
GO:0007155	cell adhesion	biological_process	biological adhesion	1	7	335	17725	0.00298507	0.12505	0.132405
GO:0043066	negative regulation of apoptotic process	biological_process	cellular process	1	7	400	17725	0.0025	0.147691	0.153371
GO:0045892	negative regulation of transcription, DNA-templated	biological_process	metabolic process	1	7	476	17725	0.00210084	0.173525	0.176799
GO:0000122	negative regulation of transcription by RNA polymerase II	biological_process	metabolic process	1	7	707	17725	0.00141443	0.247971	0.247971

## Sheet: KEGG pathway
KEGG Pathway Term ID	KEGG Pathway Term Desc	KEGG Pathway Term Level1	KEGG Pathway Term Level2	Term Candidate Gene Num	Total Candidate Gene Num	Term Gene Num	Total Gene Num	Rich Ratio	P value	Q value
4144	Endocytosis	Cellular Processes	Transport and catabolism	2	4	243	8001	0.00823045	0.00529342	0.0264671
3010	Ribosome	Genetic Information Processing	Translation	1	4	139	8001	0.00719424	0.0677137	0.100482
4621	NOD-like receptor signaling pathway	Organismal Systems	Immune system	1	4	179	8001	0.00558659	0.0865459	0.100482
4666	Fc gamma R-mediated phagocytosis	Organismal Systems	Immune system	1	4	96	8001	0.0104167	0.0471458	0.100482
4810	Regulation of actin cytoskeleton	Cellular Processes	Cell motility	1	4	209	8001	0.00478469	0.100482	0.100482
